# Supplementary material for: Response of Functional Traits of Aquatic Plants to Water Depth Changes under Short-Term Eutrophic Clear-Water Conditions: A Mesocosm Study
Source: Plants (Basel). 2024 May 9;13(10):1310. doi: 10.3390/plants13101310 (PMC11124857; doi:10.3390/plants13101310)
Supplement: Supplementary file 1 [file plants-13-01310-s001.zip]

Archive with 1 entries (1 files):
- plants-2985465-supplementary.pdf
